# Supplementary material for: Non-Substituted Imidazolium-Based Electrolytes as Potential Alternatives to the Conventional Acidic Electrolytes of Polyaniline-Based Electrode Materials for Supercapacitors
Source: Molecules. 2024 May 30;29(11):2569. doi: 10.3390/molecules29112569 (PMC11173517; doi:10.3390/molecules29112569)
Supplement: Supplementary file 1 [file molecules-29-02569-s001.zip]

Archive with 1 entries (1 files):
- molecules-2981186-supplementary.pdf
